# Supplementary material for: Validation and Evaluation of Selected Organic Pollutants in Shrimp and Seawater Samples from the NW Portuguese Coast
Source: Molecules. 2021 Sep 23;26(19):5774. doi: 10.3390/molecules26195774 (PMC8510022; doi:10.3390/molecules26195774)
Supplement: Supplementary file 1 [file molecules-26-05774-s001.zip]

Archive with 1 entries (1 files):
- molecules-1391108-supplementary.pdf
